# Supplementary material for: Characterization of marine diatom-infecting virus promoters in the model diatom Phaeodactylum tricornutum
Source: Sci Rep. 2015 Dec 22;5:18708. doi: 10.1038/srep18708 (PMC4686930; doi:10.1038/srep18708)
Supplement: Supplementary Dataset [file srep18708-s2.xls]

## Sheet: c113
C113
Class:	Helix-Turn-Helix
Family:	Homeo
Conserved C113 Binding Sites:
Sequence ID	Start	End	Strand	Score	%Score	TFBS Sequence
CdP1	48	60	1	9.124	1	ACAAATTATAAAA
	109	118	1	11.091	1	CCTCATTAGG
	128	136	1	9.34	0.982	CACTAATGC
	149	157	1	7.327	0.922	AACTTATTG
	183	189	1	8.448	0.925	CTAAATG
	200	206	1	7.238	0.852	TCATTGA
	212	232	1	10.542	1	TTGATCATAAGACTAATTGCA
	256	262	1	8.448	0.925	CTAAATG
	274	284	1	10.482	1	CAATAAATAAT
	293	301	1	8.246	0.943	GCATTAACG
	440	448	1	10.384	1	TCATAAATA
	460	477	1	10.999	1	TTCATATTTTACAATAAA
ClP2	25	32	1	5.82	0.858	CATTTTTG
	42	47	1	7.616	0.959	TGGTTA
	107	113	1	8.958	0.954	ATAATGG
	231	237	1	7.302	0.929	ATTATGG
	252	264	1	8.485	0.959	TGGTTAATAACAG
	285	295	1	7.951	0.911	CTATAAAATGG
	304	322	1	7.604	0.941	GATTAAGTTAATATTATTC
	331	341	1	6.406	0.861	CCATTTTACGT
	362	368	1	5.976	0.851	TATATCA
	458	471	1	10.384	1	TCATAAAATAAGTT
	476	483	1	6.478	0.873	TGTATTAG
TnP2	3	13	1	7.502	0.931	TTGTAAATTGT
	26	38	1	7.807	0.892	AGATTAAAAATGA
	65	73	1	7.708	0.945	TATAATATA
	82	93	1	7.708	0.945	GATATTATATTA
	101	119	1	11.018	0.897	CCGTTAAATCGTAATAGGT
	128	133	1	6.478	0.873	CTAATA
	141	148	1	5.658	0.852	GATTTAAG
	206	224	1	9.085	0.996	GTTATTATTGGCAAAATGG
	284	290	1	6.247	0.868	TCATTTT
	298	305	1	5.82	0.858	CCCAAATG
	308	313	1	5.544	0.859	TTCTTA
	316	322	1	7.604	0.941	AATATTG
	345	350	1	5.544	0.859	TTCTTA
	357	364	1	10.384	1	TCATAAAA
	399	406	1	6.487	0.859	TTCTTAAT
	414	424	1	8.036	0.913	GTAAGTAAGTA
TnP1	1	11	1	8.036	0.913	TACTTACTTAC
	19	26	1	6.487	0.859	ATTAAGAA
	61	68	1	10.384	1	TTTTATGA
	75	80	1	5.544	0.859	TAAGAA
	103	109	1	7.604	0.941	CAATATT
	112	117	1	5.544	0.859	TAAGAA
	120	127	1	5.82	0.858	CATTTGGG
	135	141	1	6.247	0.868	AAAATGA
	201	219	1	9.085	0.996	CCATTTTGCCAATAATAAC
	277	284	1	5.658	0.852	CTTAAATC
	292	297	1	6.478	0.873	TATTAG
	306	324	1	11.018	0.897	ACCTATTACGATTTAACGG
	332	343	1	7.708	0.945	TAATATAATATC
	352	360	1	7.708	0.945	TATATTATA
	387	399	1	7.807	0.892	TCATTTTTAATCT
	412	422	1	7.502	0.931	ACAATTTACAA
ClP1	14	24	1	6.406	0.861	ACGTAAAATGG
	33	51	1	7.604	0.941	GAATAATATTAACTTAATC
	60	70	1	7.951	0.911	CCATTTTATAG
	91	103	1	8.485	0.959	CTGTTATTAACCA
	118	124	1	7.302	0.929	CCATAAT
	242	248	1	8.958	0.954	CCATTAT
	308	313	1	7.616	0.959	TAACCA
	323	330	1	5.82	0.858	CAAAAATG
	352	361	1	11.783	1	TCCAATTAAC
	363	369	1	8.613	0.936	TTTATGT
	386	392	1	5.848	0.86	TCAATCG
	403	410	1	6.013	0.865	CACCAATG
	439	445	1	10.384	1	TCATAAA
	464	483	1	10.384	1	TCATAAAAATTGTAATGAGC
